# Supplementary material for: Establishment of In Vitro and In Vivo Anticolorectal Cancer Efficacy of Lithocholic Acid-Based Imidazolium Salts
Source: Int J Mol Sci. 2022 Jun 24;23(13):7019. doi: 10.3390/ijms23137019 (PMC9266680; doi:10.3390/ijms23137019)
Supplement: Supplementary file 1 [file ijms-23-07019-s001.zip]

Archive with 1 entries (1 files):
- ijms-1767750-supplementary.pdf
